# Supplementary material for: Long-term biopsy outcomes in prostate cancer patients treated with external beam radiotherapy: a systematic review and meta-analysis
Source: Prostate Cancer Prostatic Dis. 2021 Feb 8;24(3):612–22. doi: 10.1038/s41391-021-00323-6 (PMC8384630; doi:10.1038/s41391-021-00323-6)
Supplement: Supplementary file 2 — Supplementary table S1 [file 41391_2021_323_MOESM2_ESM.xlsx]

## Sheet: Sheet1
Table S1. Study eligibility.
Population	Men with low to intermediate risk prostate cancer
	o Prostate specific antigen ≤ 20 ng/ml
	o Gleason score ≤ 7
	o Clinical stage T1-T2b
Intervention	External beam radiotherapy, alone
	External beam radiotherapy, with androgen deprivation
Outcomes	o Rate of negative biopsy at minimum 2 years follow-up
	o Rate of biochemical failure (Phoenix definition)
	o Rate of distant metastases
	o Prostate cancer-specific mortality
Studies*	o Cohort
	o Randomized controlled trial
*In cases where two or more studies reported results of an overlapping patient cohort, the one with higher number of patients biopsied at ≥ 2 years was selected.
