# Supplementary material for: Long-term biopsy outcomes in prostate cancer patients treated with external beam radiotherapy: a systematic review and meta-analysis
Source: Prostate Cancer Prostatic Dis. 2021 Feb 8;24(3):612–22. doi: 10.1038/s41391-021-00323-6 (PMC8384630; doi:10.1038/s41391-021-00323-6)
Supplement: Supplementary file 5 — Supplementary table S4 [file 41391_2021_323_MOESM5_ESM.xlsx]

## Sheet: Sheet1
Table S4. 2020 National Comprehensive Cancer Network (NCCN) guidelines used to define the subset of studies employing modern external-beam radiotherapy (EBRT) dose and fractionation protocols.
Regimen	Recommended Dose and Fractionation	Cumulative Dose
Moderate hypofractionation	3 Gy x 20 fractions	60 Gy
	2.7 Gy x 26 fractions	70.2 Gy
	2.5 Gy x 28 fractions	70 Gy
Conventional fractionation	1.8 – 2 Gy x 37-45 fractions	74 – 81 Gy
Ultra-hypofractionation	7.25 – 8 Gy x 5 fractions	36.25 – 40 Gy
	6.1 Gy x 7 fractions	42.7 Gy
