# Supplementary material for: Long-term biopsy outcomes in prostate cancer patients treated with external beam radiotherapy: a systematic review and meta-analysis
Source: Prostate Cancer Prostatic Dis. 2021 Feb 8;24(3):612–22. doi: 10.1038/s41391-021-00323-6 (PMC8384630; doi:10.1038/s41391-021-00323-6)
Supplement: Supplementary file 6 — Supplementary table S5 [file 41391_2021_323_MOESM6_ESM.xlsx]

## Sheet: Sheet1
Biochemical failure					Distant Metastases					PCSM
Pollack 2002					Llung 1995					Kiesling 1980
	BCF	No BCF				DM	No DM				PCSM	No PCSM
Positive Biopsy	20	30	50		Positive Biopsy	11	26	37		Positive Biopsy	3	23	26
Negative Biopsy	11	60	71		Negative Biopsy	4	14	18		Negative Biopsy	1	13	14
	31	90	121			15	40	55			4	36	40
Nichol 2005					Zelefsky 2008					Zelefsky 2008
	BCF	No BCF				DM	No DM				PCSM	No PCSM
Positive Biopsy	28	8	36		Positive Biopsy	33	74	107		Positive Biopsy	16	91	107
Negative Biopsy	2	33	35		Negative Biopsy	16	145	161		Negative Biopsy	7	154	161
	30	41	71			49	219	268			23	245	268
Zelefsky 2008					Krauss 2015					Krauss 2015
	BCF	No BCF				DM	No DM				PCSM	No PCSM
Positive Biopsy	104	3	107		Positive Biopsy	20	226	246		Positive Biopsy	20	226	246
Negative Biopsy	66	95	161		Negative Biopsy	23	562	585		Negative Biopsy	12	573	585
	170	98	268			43	788	831			32	799	831
Crook 2009					Kass illya 2018					Kass illya 2018
	BCF	No BCF				DM	No DM				PCSM	No PCSM
Positive Biopsy	18	7	25		Positive Biopsy	3	11	14		Positive Biopsy	3	11	14
Negative Biopsy	27	121	148		Negative Biopsy	9	136	145		Negative Biopsy	1	144	145
	45	128	173			12	147	159			4	155	159
Krauss 2015					Zapatero 2019					Zapatero 2019
	BCF	No BCF				DM	No DM				PCSM	No PCSM
Positive Biopsy	121	125	246		Positive Biopsy	13	49	62		Positive Biopsy	5	57	62
Negative Biopsy	199	386	585		Negative Biopsy	8	162	170		Negative Biopsy	1	169	170
	320	511	831			21	211	232			6	226	232
Kass illya 2018
	BCF	No BCF				Sum of all patients		1545			Sum of all patients		1530
Positive Biopsy	12	2	14
Negative Biopsy	46	99	145
	58	101	159
Zapatero 2019
	BCF	No BCF
Positive Biopsy	49	13	62
Negative Biopsy	51	119	170
	100	132	232
	Sum of all patients		1855
